# Supplementary material for: Psychological status of pregnant women during the omicron pandemic outbreak in China
Source: BMC Womens Health. 2024 Jun 7;24:333. doi: 10.1186/s12905-024-03087-y (PMC11157863; doi:10.1186/s12905-024-03087-y)
Supplement: Supplementary file 1 — Supplementary Material 1 [file 12905_2024_3087_MOESM1_ESM.xlsx]

## Sheet: pregnant women
Serial number	group（1.Women’s Hospital, School of Medicine, Zhejiang University; 2.Ninghai Maternal and Child Health Hospital）	pregnant week	pregnant period（1.early pregnant period，2.mid pregnant period，3.late pregnant period）	age	7、感觉紧张、焦虑或烦躁	8、不能停止或控制担忧	9、对各种各样的事情担忧过多	10、很难放松下来	11、由于不安而无法静坐	12、变得容易烦恼或急躁	13、害怕将有可怕的事情发生	GAD-7	14、做什么事都感到没有兴趣或乐趣	15、感到心情低落	16、入睡困难、很难熟睡或睡太多	17、感到疲劳或无精打采	18、胃口不好或吃太多	19、觉得自己很糟，或很失败，或让自己或家人失望	20、注意很难集中，例如阅读报纸或看电视	21、动作或说话速度缓慢到别人可察觉的程度，或正好相反—您烦躁或坐立不安，动来动去的情况比平常更严重	22、有不如死掉或用某种方式伤害自己的念头	anxiety（0.no，1.yes）	PHQ-9	23、(入睡困难)	23、(维持睡眠困难)	23、(早醒)	23、(无失眠)		24、对您当前睡眠模式的满意度（12月8日-12月31日）	25、您认为您的睡眠问题在多大程度上干扰了您的日间功能（如：日间疲劳、处理工作和日常事务的能力、注意力、记忆力、情绪等）	26、与其他人相比，您的失眠问题对您的生活质量有多大程度的影响或损害	27、您对自己在此期间（12月8日-12月31日）睡眠问题有多大程度的担忧/沮丧	depression（0.no，1.yes）	ISI	insomnia（0.no，1.yes）	COVID-19 infection status	Delayed prenatal examination（1yes，2no）	Whether family members who live together are infected（1yes，2no）	Desire to terminate a pregnancy（1yes，2no）	Preference for caesarean delivery（1yes，2no）
1	1	28.4286	3	26.0685	1	1	1	1	1	1	1	0	1	1	1	1	2	1	1	1	1	0	1	0	0	1	0	1	4	2	3	1	0	11	1	3	1	1	2	2
2	1	26.1429	2	31.4164	2	2	2	1	1	2	2	5	1	1	2	2	2	2	1	1	1	1	4	1	0	0	0	1	3	1	1	2	0	8	1	3	2	1	2	2
3	1	35.7143	3	27.7178	3	1	1	1	2	1	2	4	1	2	1	1	1	1	1	1	1	0	1	0	0	0	1	0	3	2	1	1	0	7	0	3	1	1	2	2
4	1	12.7143	1	28.2521	2	1	1	1	1	1	1	1	1	1	1	1	2	1	1	1	1	0	1	0	0	0	1	0	2	1	1	1	0	5	0	3	2	1	1	2
5	1	18.5714	2	30.9808	1	1	1	1	1	1	1	0	1	1	2	2	2	1	1	1	1	0	3	1	1	1	0	3	3	2	2	2	0	12	1	3	2	1	2	2
6	1	6.14286	1	27.3836	2	3	3	3	1	2	2	9	3	3	4	4	4	2	2	1	1	1	15	1	0	0	0	1	3	2	2	1	1	9	1	3	2	1	2	2
7	1	7.28571	1	35.1753	2	2	2	2	1	2	2	6	2	2	3	3	3	1	3	1	1	1	10	0	0	1	0	1	3	3	2	3	1	12	1	3	1	1	2	1
8	1	9.57143	1	25.1781	1	1	1	1	1	1	1	0	1	1	1	1	2	1	1	1	1	0	1	0	0	0	1	0	2	1	1	1	0	5	0	3	2	1	2	2
9	1	31.5714	3	31.1479	2	2	2	2	2	2	2	7	2	2	3	3	2	1	1	1	1	1	7	0	1	1	0	2	5	3	3	4	1	17	1	3	1	1	2	2
10	1	26.2857	2	31.4329	1	1	1	1	1	2	1	1	2	2	2	2	2	2	1	1	1	0	6	0	1	0	0	1	3	1	1	2	1	8	1	3	2	1	2	2
11	1	12	1	26.4356	2	2	2	2	2	2	2	7	2	2	1	2	2	1	2	2	1	1	6	0	0	1	1	1	2	2	2	2	1	9	1	3	2	1	2	2
12	1	23.2857	2	32.326	4	4	4	4	3	4	4	20	3	4	4	4	3	3	3	3	2	1	20	1	1	1	0	3	4	4	3	4	1	18	1	1	2	1	2	1
13	1	10	1	30.726	2	1	1	1	1	1	2	2	3	2	3	4	4	1	2	2	1	0	13	0	1	1	0	2	3	3	2	3	1	13	1	3	2	2	2	2
14	1	10.2857	1	28.2411	2	2	2	2	2	2	2	7	1	2	1	2	3	2	1	1	1	1	5	0	0	0	1	0	3	2	3	1	1	9	1	3	2	1	2	2
15	1	21.4286	2	27.8795	1	1	1	1	1	1	1	0	1	1	2	1	1	1	1	1	1	0	1	0	1	0	0	1	4	3	3	3	0	14	1	3	2	1	2	2
16	1	19.8571	2	34.6055	1	1	1	1	1	1	1	0	1	1	2	2	2	1	1	1	1	0	3	0	0	1	0	1	2	2	2	1	0	8	1	3	2	1	2	2
17	1	23.4286	2	34.7836	2	2	2	2	1	2	2	6	2	2	2	2	1	2	2	1	1	1	6	0	0	1	0	1	2	2	2	2	1	9	1	3	2	1	2	2
18	1	23.4286	2	32.7041	2	2	2	2	2	2	2	7	2	2	2	2	2	1	2	2	1	1	7	0	1	1	0	2	3	2	2	2	1	11	1	3	1	1	2	2
19	1	36.7143	3	31.4137	1	1	1	1	1	1	1	0	1	1	1	1	1	1	1	1	1	0	0	0	0	0	1	0	2	1	1	1	0	5	0	3	2	1	2	2
20	1	37.2857	3	26.7123	1	1	1	1	1	1	1	0	1	1	2	3	2	1	1	1	1	0	4	0	0	1	0	1	3	1	2	2	0	9	1	3	2	1	2	2
21	1	37	3	26.4959	3	2	2	2	2	3	2	9	2	3	2	2	1	1	2	3	1	1	8	0	1	1	0	2	5	1	1	4	1	13	1	3	1	1	2	2
22	1	23.7143	2	27.9863	2	1	2	2	2	2	2	6	2	2	2	2	2	2	2	1	1	1	7	0	0	1	0	1	2	2	3	2	1	10	1	1	2	2	2	2
23	1	10.7143	1	33.2438	2	2	3	2	1	1	2	6	2	2	2	2	2	1	2	1	1	1	6	1	1	1	0	3	3	3	2	2	1	13	1	3	2	1	2	2
24	1	23.8571	2	29.7973	2	1	2	2	2	3	3	8	2	1	3	1	1	1	2	3	1	1	6	1	0	0	0	1	5	4	4	4	1	18	1	3	2	1	2	2
25	1	23	2	27.3836	2	2	2	1	1	2	2	5	2	2	2	2	3	1	1	1	1	1	6	1	0	0	0	1	3	2	2	2	1	10	1	3	2	1	2	2
26	1	26.8571	2	30.2384	2	2	2	2	2	2	2	7	1	2	2	2	2	2	2	2	1	1	7	0	0	0	1	0	2	2	2	1	1	7	0	3	1	1	2	2
27	1	37.2857	3	24.937	1	2	1	1	1	2	2	3	1	2	1	1	1	1	1	1	1	0	1	0	0	0	1	0	3	1	1	1	0	6	0	3	2	1	2	2
28	1	7.28571	1	24.4027	1	1	1	1	1	1	1	0	1	1	1	1	1	1	1	1	1	0	0	0	0	0	1	0	3	1	1	1	0	6	0	2	1	1	2	2
29	1	35	3	27.9342	2	1	1	1	1	1	1	1	1	1	1	1	1	1	1	1	1	0	0	0	0	0	1	0	2	1	2	1	0	6	0	1	2	1	1	1
30	1	37.8571	3	31.1671	2	2	2	2	2	2	2	7	2	2	2	2	2	2	2	2	1	1	8	0	1	1	0	2	4	4	3	3	1	16	1	3	2	1	2	2
31	1	9	1	25.7507	2	2	1	1	1	2	1	3	1	2	1	2	2	1	1	1	1	0	3	0	0	0	1	0	2	1	1	1	0	5	0	3	1	1	2	2
32	1	30.7143	3	40.8767	2	2	2	2	1	2	1	5	1	2	2	2	2	1	1	1	1	1	4	0	0	0	1	0	2	1	1	1	0	5	0	3	2	1	2	2
33	1	8.71429	1	28.3397	1	1	1	1	1	1	1	0	1	1	1	1	2	1	1	1	1	0	1	0	0	0	1	0	1	1	1	1	0	4	0	3	2	1	2	2
34	1	22.2857	2	31.0466	2	1	1	1	1	1	1	1	1	1	2	2	2	1	1	1	1	0	3	1	0	0	0	1	2	2	1	1	0	7	0	3	2	1	2	2
35	1	22	2	26.4712	3	3	3	2	2	3	3	12	2	3	2	2	1	1	2	1	1	1	6	0	0	0	1	0	2	1	1	1	1	5	0	3	2	1	2	2
36	1	21	2	28.2849	1	1	1	1	1	1	1	0	1	1	1	1	1	1	1	1	1	0	0	0	0	0	1	0	2	1	1	1	0	5	0	3	2	1	2	2
37	1	21	2	33.3041	2	2	2	2	2	2	2	7	1	2	2	2	2	2	1	1	1	1	5	0	0	0	1	0	2	2	1	1	1	6	0	3	2	1	1	2
38	1	23.5714	2	32.1945	2	2	2	1	1	1	2	4	1	1	3	2	3	1	1	1	1	0	5	1	0	0	0	1	3	3	2	3	1	12	1	3	2	1	1	2
39	1	23.2857	2	30.9342	2	2	2	2	3	2	2	8	2	2	3	3	1	1	2	3	1	1	9	1	1	1	0	3	4	4	4	4	1	19	1	3	1	1	2	1
40	1	9.71429	1	36.1918	1	1	1	1	1	1	1	0	1	1	2	1	1	1	1	1	1	0	1	0	1	0	0	1	3	1	2	1	0	8	1	3	2	1	2	1
41	1	24.1429	2	32.474	1	1	1	1	1	1	1	0	1	1	2	2	2	1	2	1	1	0	4	0	0	0	1	0	3	2	1	1	0	7	0	3	2	1	2	2
42	1	22	2	34.1616	1	1	1	1	1	1	2	1	1	1	2	2	1	1	1	1	1	0	2	1	0	0	0	1	3	2	2	1	0	9	1	2	1	1	2	2
43	1	21.5714	2	35.6411	2	2	2	3	2	2	2	8	2	2	4	2	2	1	2	2	1	1	9	1	1	1	0	3	4	2	2	2	1	13	1	3	2	1	2	2
44	1	10.2857	1	30.0082	1	1	1	1	1	1	1	0	1	1	1	1	1	1	1	1	1	0	0	0	0	0	1	0	1	1	1	1	0	4	0	3	2	1	2	2
45	1	20.4286	2	30.1808	2	2	2	2	1	2	1	5	2	2	2	2	2	2	2	2	1	1	8	0	0	1	0	1	3	2	2	2	1	10	1	3	2	1	2	2
46	1	36	3	31.6575	2	1	1	1	1	1	1	1	2	2	1	4	1	1	2	2	1	0	7	0	1	0	0	1	3	2	2	2	1	10	1	3	1	1	2	2
47	1	9.71429	1	28.7781	2	2	2	1	1	2	2	5	2	2	1	3	3	1	1	1	1	1	6	0	0	1	0	1	3	3	2	1	1	10	1	3	2	1	2	2
48	1	23.8571	2	30.2438	3	2	2	1	1	1	1	4	1	1	1	1	1	1	1	1	1	0	0	0	0	0	1	0	3	1	1	2	0	7	0	3	2	1	2	2
49	1	21.8571	2	29.411	1	1	1	1	1	1	1	0	1	1	1	1	1	1	1	1	1	0	0	0	0	0	1	0	2	1	1	1	0	5	0	3	2	1	2	2
50	1	25.4286	2	24.9781	1	1	1	1	1	1	1	0	1	1	2	2	1	1	1	1	1	0	2	0	0	0	1	0	3	2	2	2	0	9	1	3	2	1	2	2
51	1	21.2857	2	32.5014	2	3	3	2	2	3	2	10	2	3	4	4	3	2	3	3	1	1	16	1	1	1	0	3	4	3	2	3	1	15	1	3	1	1	2	2
52	1	25	2	32.8164	1	1	1	1	1	1	1	0	1	1	1	1	1	1	1	1	1	0	0	0	0	0	1	0	2	1	1	1	0	5	0	3	2	1	2	2
53	1	15.7143	2	32.2795	1	1	1	1	1	1	1	0	2	2	2	1	2	1	1	1	1	0	4	1	0	0	0	1	3	2	2	2	0	10	1	3	2	1	2	2
54	1	27.8571	3	28.589	2	2	2	2	2	2	1	6	1	1	2	2	3	1	1	1	1	1	4	0	0	1	0	1	3	3	2	2	0	11	1	3	1	1	2	2
55	1	16.7143	2	27.6822	2	3	3	3	1	2	2	9	4	3	2	3	3	3	1	1	2	1	13	0	0	1	0	1	3	3	3	3	1	13	1	3	2	1	2	2
56	1	30.5714	3	27.0932	1	1	1	1	1	1	1	0	1	1	1	1	1	1	1	1	1	0	0	0	0	0	1	0	2	1	1	1	0	5	0	2	1	1	2	1
57	1	32.5714	3	38.5178	2	1	2	1	1	2	1	3	1	1	2	2	1	1	1	1	1	0	2	0	0	0	1	0	3	1	1	1	0	6	0	3	2	1	2	1
58	1	21.1429	2	27.2548	2	2	2	2	1	2	3	7	1	1	1	1	1	1	1	1	1	1	0	0	0	1	0	1	2	1	1	1	0	6	0	3	2	1	2	2
59	1	18.8571	2	30.3644	2	2	2	2	2	1	1	5	2	1	3	2	2	1	2	1	1	1	6	0	1	1	0	2	3	2	3	1	1	11	1	3	2	1	2	1
60	1	35.4286	3	28.9041	1	1	2	1	1	1	1	1	1	2	2	2	3	1	1	1	1	0	5	1	1	1	0	3	2	2	2	2	1	11	1	3	2	1	2	2
61	1	27.1429	2	43.2356	1	1	1	1	1	2	1	1	1	2	2	1	2	1	2	1	1	0	4	1	0	0	0	1	3	1	1	2	0	8	1	3	2	1	2	1
62	1	13	1	29.8192	2	1	2	1	1	2	2	4	1	2	2	1	2	1	1	1	1	0	3	1	1	0	0	2	4	1	1	3	0	11	1	3	2	1	2	2
63	1	35.1429	3	32.7123	2	1	1	1	1	2	1	2	1	2	2	2	2	1	1	1	1	0	4	0	0	1	0	1	2	2	2	1	0	8	1	3	1	1	2	2
64	1	33.5714	3	38.1397	2	1	1	2	1	2	1	3	4	2	4	4	4	1	2	1	1	0	14	0	1	0	0	1	5	5	5	3	1	19	1	3	2	1	2	2
65	1	35.2857	3	28.4603	2	2	2	2	1	2	2	6	3	3	4	4	4	1	3	2	1	1	16	0	1	0	0	1	3	4	3	3	1	14	1	3	1	1	2	2
66	1	26.8571	2	34.2849	2	2	3	1	2	3	3	9	1	2	3	3	4	1	2	1	1	1	9	0	1	0	0	1	5	4	3	4	1	17	1	3	1	1	2	2
67	1	29.4286	3	37.9452	2	2	2	2	1	1	2	5	1	2	1	2	1	1	1	1	1	1	2	0	0	0	1	0	2	2	1	1	0	6	0	3	1	1	2	2
68	1	35.2857	3	35.8548	1	1	1	2	1	2	1	2	1	2	3	2	4	1	1	1	1	0	7	1	0	0	0	1	3	2	2	2	1	10	1	3	2	1	2	1
69	1	36.2857	3	30.4411	1	2	2	1	1	1	1	2	1	1	1	1	1	1	1	1	1	0	0	0	0	1	0	1	2	1	1	1	0	6	0	3	1	1	2	2
70	1	21	2	32.9452	1	2	2	1	1	1	2	3	1	2	3	2	2	1	1	1	1	0	5	0	1	0	0	1	2	2	2	1	1	8	1	3	2	1	2	2
71	1	33.2857	3	26.9671	2	1	1	1	1	1	2	2	1	1	2	1	2	1	1	1	1	0	2	0	0	1	0	1	2	1	1	2	0	7	0	3	2	1	2	2
72	1	21.1429	2	30.3671	3	3	2	2	2	2	2	9	2	2	4	2	2	1	1	1	1	1	7	0	1	1	0	2	4	2	2	2	1	12	1	3	2	1	2	2
73	1	9.71429	1	39.9315	2	2	2	2	2	2	2	7	2	2	2	3	1	2	2	2	1	1	8	0	0	1	0	1	3	3	3	3	1	13	1	3	2	1	2	2
74	1	32.2857	3	29.7836	2	1	1	1	1	1	1	1	1	1	2	1	1	1	1	1	1	0	1	0	0	0	1	0	3	1	1	1	0	6	0	3	1	1	2	2
75	1	35.8571	3	32.7589	2	2	2	2	1	1	2	5	2	2	1	3	2	1	2	2	1	1	7	0	0	1	0	1	2	2	2	2	1	9	1	3	1	1	2	1
76	1	37.1429	3	31.2027	2	1	1	1	1	2	2	3	1	2	2	1	2	1	1	1	1	0	3	0	0	0	1	0	1	2	2	2	0	7	0	3	2	1	2	2
77	1	37.4286	3	32.9479	2	2	2	2	2	2	2	7	2	2	2	2	2	2	2	2	2	1	9	0	0	0	1	0	1	2	2	1	1	6	0	3	2	1	2	2
78	1	35.8571	3	28.0685	2	2	2	2	1	1	1	4	1	2	1	1	1	1	1	1	1	0	1	0	0	0	1	0	2	1	1	1	0	5	0	1	1	1	2	2
79	1	35.8571	3	32.9425	2	2	2	2	2	2	2	7	1	1	1	1	2	1	1	1	1	1	1	0	0	1	0	1	3	2	3	2	0	11	1	3	2	1	2	2
80	1	34.8571	3	29.7315	3	4	3	2	1	2	2	10	2	2	2	2	1	2	1	1	1	1	5	1	1	1	0	3	3	2	2	3	1	13	1	1	1	2	2	1
81	1	33.7143	3	27.2329	2	2	2	1	1	1	2	4	2	2	2	2	2	1	1	1	1	0	5	0	0	0	1	0	3	2	2	2	1	9	1	3	2	1	2	2
82	1	36.1429	3	32.8329	2	2	2	2	1	1	1	4	1	2	2	2	2	2	2	1	1	0	6	1	0	0	0	1	3	2	3	2	1	11	1	3	2	1	2	2
83	1	35.1429	3	32.9397	2	2	2	2	2	2	2	7	1	1	1	1	1	1	2	2	1	1	2	0	0	0	1	0	2	1	1	2	0	6	0	1	2	1	2	2
84	1	32.1429	3	26.7534	1	1	2	1	1	1	1	1	1	1	2	2	2	1	1	1	1	0	3	1	0	0	0	1	3	2	2	2	0	10	1	3	2	1	2	2
85	1	22.2857	2	32.6822	2	2	2	1	1	2	2	5	2	2	2	2	3	1	2	1	1	1	7	0	0	0	1	0	2	2	2	1	1	7	0	3	2	1	2	2
86	1	34	3	30.1452	3	2	2	2	2	2	2	8	2	2	2	2	2	2	2	2	2	1	9	0	0	0	1	0	3	2	3	3	1	11	1	3	2	1	2	2
87	1	36.8571	3	31.6658	1	1	1	1	1	1	2	1	1	1	2	2	2	1	1	1	1	0	3	0	0	0	1	0	1	1	2	2	0	6	0	3	1	1	2	2
88	1	38.8571	3	30.1288	2	1	1	1	1	2	2	3	1	2	1	2	2	1	1	1	1	0	3	0	0	0	1	0	2	1	1	1	0	5	0	3	2	1	2	2
89	1	33.5714	3	29.663	2	2	2	2	2	2	2	7	2	2	2	2	2	2	2	2	2	1	9	0	0	0	1	0	2	1	1	1	1	5	0	4	2	1	2	2
90	1	36.8571	3	29.737	2	2	2	2	1	1	1	4	2	2	2	2	2	1	1	1	1	0	5	0	0	0	1	0	3	2	2	2	1	9	1	4	1	1	1	1
91	1	34.5714	3	28.6137	2	2	2	1	1	1	1	3	1	1	1	1	1	1	1	1	1	0	0	1	1	1	0	3	3	1	2	1	0	10	1	3	1	1	1	2
92	1	34.8571	3	28.5068	2	4	3	2	1	2	2	9	2	3	4	2	2	1	1	1	1	1	8	1	1	1	0	3	4	2	2	2	1	13	1	3	2	1	2	2
93	1	35.1429	3	25.8	1	1	1	1	1	1	1	0	1	1	1	1	1	1	1	1	1	0	0	0	0	1	1	1	3	1	1	1	0	7	0	3	2	1	2	2
94	1	28.2857	3	30.9863	2	2	1	1	1	2	1	3	3	3	3	3	4	1	2	1	1	0	12	1	1	0	0	2	4	3	3	4	1	16	1	3	2	1	2	2
95	1	35.1429	3	27.9945	2	2	2	2	2	2	2	7	2	2	2	3	2	1	2	1	1	1	7	0	1	0	0	1	3	2	3	3	1	12	1	3	2	1	2	2
96	1	29.2857	3	26.2027	2	1	2	2	1	1	1	3	1	1	2	2	2	1	1	1	1	0	3	0	0	0	1	0	3	1	1	1	0	6	0	1	2	2	1	2
97	1	14.1429	2	27.9452	2	4	3	2	2	2	2	10	1	2	2	2	2	1	2	1	1	1	5	0	0	1	0	1	2	3	3	2	1	11	1	3	1	1	2	2
98	1	26.2857	2	36.1863	2	2	2	2	2	2	2	7	2	2	3	3	3	1	2	1	1	1	9	0	1	0	0	1	4	4	3	2	1	14	1	3	2	1	1	1
99	1	36	3	33.5507	2	2	2	2	2	2	2	7	2	2	2	2	1	1	2	1	1	1	5	1	0	0	0	1	3	1	1	2	1	8	1	1	1	2	2	2
100	1	25.8571	2	28.3616	3	3	2	2	1	2	2	8	1	1	4	4	3	1	3	2	1	1	11	1	0	1	0	2	4	2	3	3	1	14	1	3	2	1	2	2
101	1	34	3	33.2164	2	2	2	2	1	1	2	5	1	1	1	2	2	1	1	1	1	1	2	0	0	0	1	0	1	1	1	1	0	4	0	3	1	1	2	2
102	1	12.5714	1	32.4959	1	1	1	1	1	1	1	0	2	1	2	2	2	1	1	1	1	0	4	0	0	0	1	0	2	2	1	1	0	6	0	3	2	1	2	2
103	1	34.8571	3	32.9479	4	4	3	2	1	3	2	12	2	4	3	4	4	1	3	2	1	1	15	1	0	0	0	1	3	4	4	3	1	15	1	3	1	1	2	1
104	1	27.8571	3	29.1808	2	2	2	2	2	2	2	7	2	2	2	2	2	1	1	1	1	1	5	1	0	1	0	2	3	2	2	2	1	11	1	3	2	1	2	2
105	1	34.2857	3	31.1151	2	2	2	2	2	2	2	7	2	2	2	2	2	2	2	2	1	1	8	0	1	0	0	1	3	4	3	3	1	14	1	3	1	1	2	2
106	1	29	3	29.8	3	3	3	2	2	3	2	11	3	2	3	2	3	1	1	1	1	1	8	1	1	1	0	3	3	3	3	3	1	15	1	3	1	1	2	2
107	1	34.1429	3	37.4219	2	1	1	1	1	1	1	1	1	1	2	2	2	1	1	1	1	0	3	1	0	1	0	2	3	3	2	2	0	12	1	1	2	1	2	2
108	1	27.8571	3	33.7233	2	2	2	3	1	1	2	6	1	1	1	2	1	1	1	1	1	1	1	0	0	0	1	0	2	1	1	1	0	5	0	1	2	1	2	2
109	1	25.7143	2	25.7151	4	2	2	2	2	1	4	10	1	1	2	1	4	1	1	1	1	1	4	0	0	1	0	1	4	1	1	1	0	8	1	3	1	1	2	2
110	1	28.2857	3	36.2493	2	2	2	2	1	1	2	5	1	2	2	1	1	2	2	1	1	1	4	0	0	0	1	0	2	1	2	1	0	6	0	3	2	1	2	2
111	1	34.8571	3	23.9562	1	1	1	1	1	1	1	0	1	1	1	1	1	1	1	1	1	0	0	0	0	0	1	0	2	1	1	1	0	5	0	3	2	1	2	2
112	1	21	2	35.411	4	4	3	3	3	2	4	16	3	3	2	1	3	1	2	4	1	1	11	0	1	0	0	1	3	2	2	2	1	10	1	3	1	1	2	2
113	1	32.4286	3	44.7616	2	2	2	1	1	1	1	3	1	2	2	2	2	1	1	1	1	0	4	0	1	0	0	1	3	2	2	2	0	10	1	3	2	2	2	2
114	1	36.8571	3	29.1151	2	1	1	1	1	1	1	1	1	1	1	1	1	1	1	1	1	0	0	1	0	0	0	1	3	2	2	1	0	9	1	1	1	1	2	2
115	1	34.4286	3	33.9014	2	2	2	2	2	2	2	7	2	2	1	2	2	2	2	2	1	1	7	0	0	1	0	1	2	2	3	2	1	10	1	3	2	1	2	2
116	1	33.5714	3	27.189	2	2	2	2	1	1	2	5	1	1	3	2	2	1	1	1	1	1	4	1	0	0	0	1	3	2	1	2	0	9	1	3	2	1	2	2
117	1	34.7143	3	32.937	3	2	2	2	2	2	2	8	1	1	2	2	3	1	1	1	1	1	4	0	1	1	0	2	4	3	2	2	0	13	1	3	1	1	1	2
118	1	21.5714	2	32.6685	2	2	2	2	2	2	2	7	3	2	1	2	3	2	1	2	1	1	8	0	0	1	0	1	2	2	1	1	1	7	0	3	1	1	2	2
119	1	34.1429	3	31.5205	1	2	1	2	1	1	1	2	1	1	2	2	2	1	1	1	1	0	3	1	0	0	0	1	3	2	2	2	0	10	1	3	2	1	2	2
120	1	17	2	34.5507	1	1	1	1	1	1	1	0	1	1	1	1	1	1	1	1	1	0	0	1	0	0	0	1	2	1	1	1	0	6	0	3	1	1	2	2
121	1	34.7143	3	24.3973	2	2	2	2	2	2	2	7	1	2	3	2	3	1	1	2	1	1	7	1	1	1	0	3	4	4	3	4	1	18	1	3	2	1	2	1
122	1	34.7143	3	36.0822	1	1	3	2	1	2	1	4	1	2	1	2	2	1	1	1	1	0	3	0	0	0	1	0	2	3	1	1	0	7	0	3	2	1	2	2
123	1	29.8571	3	31.5726	2	2	2	1	1	1	2	4	1	1	2	1	2	1	1	1	1	0	2	0	0	0	1	0	2	1	1	2	0	6	0	3	2	1	2	2
124	1	33.8571	3	31.1479	2	1	1	1	1	2	1	2	1	1	2	2	2	1	1	1	1	0	3	0	0	1	0	1	4	3	3	3	0	14	1	3	2	1	2	2
125	1	26.1429	2	31.9178	2	2	2	2	1	1	1	4	2	2	2	3	4	3	2	1	1	0	11	0	1	0	0	1	3	3	2	1	1	10	1	3	1	1	2	2
126	1	30.4286	3	27.263	4	3	2	2	2	2	2	10	1	1	2	2	2	1	1	1	1	1	3	1	0	0	1	1	3	2	3	2	0	11	1	3	1	1	2	1
127	1	34.7143	3	29.8986	2	2	2	1	1	2	2	5	2	2	2	2	3	2	2	2	1	1	9	0	0	0	1	0	3	2	2	2	1	9	1	3	2	1	2	2
128	1	34.4286	3	33.9342	1	1	1	1	1	1	1	0	1	1	3	3	3	1	1	1	1	0	6	0	0	0	1	0	2	1	2	1	1	6	0	3	2	1	2	2
129	1	34	3	29.3781	2	2	2	2	2	2	2	7	2	2	2	2	2	2	2	2	1	1	8	0	0	0	1	0	2	1	1	1	1	5	0	3	2	1	2	2
130	1	34.2857	3	28.8521	3	2	2	2	2	2	2	8	2	2	1	2	1	1	1	1	1	1	3	0	0	0	1	0	1	1	1	1	0	4	0	3	1	1	2	2
131	1	25.8571	2	27.7178	2	2	2	1	1	1	1	3	1	1	1	1	1	1	2	1	1	0	1	0	0	0	1	0	1	1	1	1	0	4	0	1	2	1	2	2
132	1	30.4286	3	26.4247	2	2	2	2	2	2	2	7	2	2	2	2	2	2	2	2	2	1	9	1	1	1	0	3	3	4	3	3	1	16	1	3	1	1	2	2
133	1	28	3	31.6	2	2	2	2	2	2	2	7	2	2	3	3	2	1	2	1	1	1	8	1	1	1	0	3	3	3	3	3	1	15	1	3	2	1	2	2
134	1	30.7143	3	34.137	3	3	4	3	3	3	3	15	3	3	4	3	3	1	3	3	1	1	15	1	1	1	0	3	4	5	5	4	1	21	1	3	1	1	1	1
135	1	29.1429	3	24.8055	1	1	1	1	1	1	1	0	2	1	2	1	2	1	1	1	1	0	3	0	0	1	0	1	2	2	1	1	0	7	0	3	2	1	2	2
136	1	34.7143	3	38.3644	2	2	3	3	2	2	2	9	1	2	4	2	3	2	1	1	1	1	8	0	1	0	0	1	5	5	5	5	1	21	1	1	1	2	1	1
137	1	34.5714	3	33.7452	2	2	2	2	2	2	2	7	3	3	2	3	2	1	2	2	1	1	10	1	1	1	0	3	4	2	2	2	1	13	1	3	2	1	2	2
138	1	7	1	28.0466	1	1	1	1	1	1	1	0	1	1	1	1	2	1	1	1	1	0	1	0	0	0	1	0	2	1	1	1	0	5	0	3	2	1	2	2
139	1	25.2857	2	32.7397	1	1	1	1	1	1	1	0	1	1	1	1	1	1	1	1	1	0	0	0	0	0	1	0	2	1	1	1	0	5	0	3	2	1	2	2
140	1	14.4286	2	25.2082	1	1	1	1	1	1	1	0	1	1	2	2	2	1	1	1	1	0	3	0	0	1	0	1	3	2	2	2	0	10	1	3	2	1	2	2
141	1	34.8571	3	32.2986	2	2	2	2	1	2	2	6	2	2	2	2	2	1	2	2	2	1	8	0	0	0	1	0	3	2	2	1	1	8	1	3	1	1	2	2
142	1	35.4286	3	32.7726	1	1	1	1	1	1	1	0	1	1	1	1	2	1	1	1	1	0	1	0	0	0	1	0	1	1	1	1	0	4	0	3	2	1	2	2
143	1	35.2857	3	26.8164	1	1	1	1	1	1	1	0	1	1	1	1	1	1	1	1	1	0	0	0	0	0	1	0	1	1	1	1	0	4	0	3	2	1	2	2
144	1	32.1429	3	29.2027	1	1	1	1	1	1	1	0	1	1	1	1	1	1	1	1	1	0	0	0	0	1	0	1	3	2	3	3	0	12	1	3	1	1	2	2
145	1	33.5714	3	35.3644	2	2	2	2	1	3	2	7	2	2	1	1	2	1	2	1	2	1	5	0	0	0	1	0	2	2	1	2	1	7	0	3	1	1	2	2
146	1	41.4286	3	35.6685	3	3	3	3	2	3	3	13	3	3	2	2	2	2	2	2	1	1	10	0	1	0	0	1	3	3	4	3	1	14	1	3	1	2	2	2
147	1	34.8571	3	28.9808	2	2	1	2	1	1	1	3	1	1	2	1	1	1	1	1	1	0	1	1	0	0	0	1	2	2	1	2	0	8	1	3	1	1	2	2
148	1	8.28571	1	28.7123	3	3	3	3	3	3	2	13	3	3	3	3	3	3	2	2	2	1	15	1	1	1	0	3	4	3	3	4	1	17	1	3	1	1	1	2
149	1	36	3	32.9342	2	2	2	2	2	2	2	7	2	2	2	2	2	1	1	2	1	1	6	0	1	0	0	1	2	2	2	2	1	9	1	3	1	1	2	2
150	1	10.7143	1	34.8712	1	1	1	1	1	2	1	1	1	1	1	2	2	1	1	1	1	0	2	0	0	1	0	1	3	2	1	1	0	8	1	3	2	1	2	2
151	2	35.1429	3	31.6493	3	3	3	3	1	2	2	10	2	3	3	3	4	2	2	1	1	1	12	1	0	0	0	1	4	3	4	5	1	17	1	3	2	2	2	1
152	2	41	3	24.1425	2	2	2	2	1	1	2	5	2	2	2	2	2	1	2	1	1	1	6	0	1	0	0	1	3	3	3	1	1	11	1	3	1	1	2	2
153	2	41.7143	3	38.4247	2	2	2	2	1	2	2	6	2	2	2	2	1	1	1	1	1	1	4	0	0	0	1	0	3	2	2	2	0	9	1	3	2	1	2	2
154	2	22.7143	2	37.0438	1	2	2	1	1	1	1	2	1	1	2	1	2	1	1	1	1	0	2	0	0	0	1	0	1	1	1	1	0	4	0	3	2	1	2	2
155	2	35.7143	3	39.6959	1	1	1	1	1	1	1	0	1	1	1	1	1	1	1	1	1	0	0	0	0	0	1	0	3	2	1	1	0	7	0	2	2	1	2	2
156	2	7.71429	1	25.0411	1	1	1	1	1	1	1	0	2	1	1	2	2	1	1	1	1	0	3	0	0	0	1	0	3	1	1	1	0	6	0	3	2	1	2	2
157	2	28.8571	3	37.1315	2	2	2	1	1	1	2	4	1	2	2	2	2	1	1	1	1	0	4	0	0	0	1	0	3	2	2	3	0	10	1	3	2	1	2	2
158	2	24.2857	2	31.2986	1	1	1	1	1	1	1	0	1	1	1	1	2	1	2	1	1	0	2	0	0	0	1	0	1	1	1	1	0	4	0	3	2	1	2	2
159	2	8.71429	1	30.3589	2	2	2	2	2	2	2	7	2	2	2	2	2	2	2	2	2	1	9	0	0	0	1	0	2	2	2	2	1	8	1	3	2	1	2	2
160	2	26	2	29.7397	1	1	1	1	1	1	1	0	1	1	1	1	1	1	1	1	1	0	0	0	0	0	1	0	3	2	2	2	0	9	1	3	2	1	2	2
161	2	23.8571	2	33.9068	2	1	1	1	1	1	1	1	1	1	1	1	2	1	1	1	1	0	1	0	0	0	1	0	2	2	1	1	0	6	0	3	2	1	2	2
162	2	30.2857	3	36.3863	1	1	1	1	1	1	1	0	1	1	1	1	1	1	1	1	1	0	0	0	0	0	1	0	2	1	1	1	0	5	0	2	2	1	2	2
163	2	32.8571	3	29.874	1	1	1	1	1	1	1	0	1	1	2	1	1	1	1	1	1	0	1	0	0	0	1	0	1	1	1	1	0	4	0	3	2	1	2	2
164	2	19.8571	2	29.8411	1	1	1	1	1	1	1	0	1	1	1	1	1	1	1	1	1	0	0	0	0	0	1	0	1	1	1	1	0	4	0	3	2	2	2	2
165	2	34.7143	3	25.4055	1	1	1	1	1	1	1	0	1	1	1	2	2	1	1	1	1	0	2	0	0	0	1	0	1	1	1	1	0	4	0	2	2	2	2	2
166	2	25.1429	2	23.5918	2	2	2	1	1	2	2	5	1	1	2	2	2	1	1	1	1	1	3	0	0	0	1	0	2	2	1	1	0	6	0	3	2	1	2	2
167	2	26	2	29.7479	2	2	2	1	2	2	2	6	2	2	2	2	2	2	2	2	1	1	8	0	0	1	0	1	3	3	3	2	1	12	1	3	1	1	2	2
168	2	15.1429	2	30.9808	4	3	3	1	1	2	3	10	1	1	3	1	1	1	1	1	1	1	2	0	0	1	1	1	1	1	1	1	0	5	0	1	1	2	2	2
169	2	31.8571	3	25.8849	1	1	1	1	1	2	1	1	2	2	2	2	2	1	1	1	1	0	5	0	0	0	1	0	2	1	1	1	1	5	0	3	2	1	2	2
170	2	24.8571	2	37.8055	1	1	1	1	1	1	1	0	1	1	1	1	1	1	1	1	1	0	0	1	0	0	0	1	3	1	2	2	0	9	1	3	2	1	2	2
171	2	7.42857	1	28.0548	2	1	1	1	1	1	1	1	1	1	1	2	2	1	1	1	1	0	2	0	0	0	1	0	2	1	1	1	0	5	0	2	2	2	2	2
172	2	7.85714	1	28.0822	2	2	1	1	1	2	1	3	2	2	2	2	3	2	1	2	2	0	9	0	0	0	1	0	2	2	2	1	1	7	0	3	2	1	2	2
173	2	6.71429	1	27.7178	1	1	1	1	1	1	1	0	1	1	1	1	1	1	1	1	1	0	0	0	0	0	1	0	1	1	1	1	0	4	0	3	2	1	2	2
174	2	27.1429	2	28.9507	1	1	1	1	1	2	1	1	1	2	2	2	4	1	1	1	1	0	6	0	0	0	1	0	2	1	1	1	1	5	0	3	2	1	2	2
175	2	34.2857	3	24.6548	2	2	2	2	2	2	2	7	1	2	2	2	2	1	1	1	1	1	4	0	0	0	1	0	2	2	1	1	0	6	0	3	2	1	2	2
176	2	29.1429	3	33.3507	2	1	1	1	1	1	1	1	1	1	2	1	1	1	1	1	1	0	1	0	1	0	0	1	2	1	1	1	0	6	0	3	2	1	2	2
177	2	19.5714	2	37.6192	1	1	1	1	1	1	1	0	1	1	1	1	1	1	1	1	1	0	0	0	0	0	1	0	2	1	1	1	0	5	0	3	2	1	2	2
178	2	20.7143	2	22.9041	2	2	2	2	2	4	2	9	2	2	2	2	2	2	2	2	1	1	8	0	0	0	1	0	2	1	1	1	1	5	0	3	2	1	2	2
179	2	32	3	28.9973	1	1	1	1	1	1	1	0	1	1	1	1	1	1	1	1	1	0	0	0	0	0	1	0	3	1	1	1	0	6	0	3	2	1	2	2
180	2	35.2857	3	34.137	1	1	1	1	1	1	1	0	1	1	1	1	1	1	1	1	1	0	0	0	0	1	0	1	2	2	1	1	0	7	0	3	1	1	2	2
181	2	9	1	25.2247	2	2	2	2	2	2	2	7	2	2	2	2	2	2	2	2	1	1	8	0	0	0	1	0	3	2	1	3	1	9	1	3	2	1	2	2
182	2	11.8571	1	32.6658	1	1	1	1	1	1	1	0	1	1	1	1	2	1	1	1	1	0	1	0	1	0	1	1	2	1	1	1	0	6	0	3	2	2	2	2
183	2	18.4286	2	29.7041	1	1	1	1	1	1	1	0	1	1	1	1	2	1	1	1	1	0	1	0	0	0	1	0	1	1	1	1	0	4	0	3	1	1	2	2
184	2	28	3	38.2329	1	1	1	1	1	1	1	0	1	1	1	2	1	1	1	1	1	0	1	0	1	0	0	1	3	2	2	2	0	10	1	3	2	1	2	2
185	2	36.2857	3	27.789	2	1	2	1	1	2	2	4	1	2	1	2	2	1	1	1	1	0	3	0	0	0	1	0	2	2	1	2	0	7	0	3	2	1	2	2
186	2	15.8571	2	30.7945	1	1	1	1	1	1	1	0	1	1	1	1	2	1	1	1	1	0	1	0	0	0	1	0	2	1	1	1	0	5	0	3	2	1	2	2
187	2	6	1	38.1644	1	1	2	1	1	1	1	1	1	1	1	2	2	1	1	1	1	0	2	0	0	0	1	0	2	2	1	1	0	6	0	3	2	1	2	2
188	2	6.14286	1	36	2	2	1	2	2	2	2	6	2	2	2	2	2	1	1	1	1	1	5	1	1	0	0	2	3	3	2	2	1	12	1	3	2	2	2	1
189	2	35.2857	3	26.4877	2	1	1	1	2	2	1	3	2	1	2	2	2	1	1	1	1	0	4	0	0	0	1	0	2	2	1	1	0	6	0	3	2	2	2	2
190	2	25.7143	2	32.7452	2	2	2	1	2	2	2	6	2	2	2	2	2	2	2	2	1	1	8	0	0	0	1	0	3	1	2	1	1	7	0	3	2	1	2	2
191	2	32.5714	3	37.8329	4	4	4	4	4	4	4	21	1	1	1	1	4	1	1	1	1	1	3	1	0	0	0	1	3	2	2	2	0	10	1	3	2	1	1	2
192	2	31.7143	3	28.137	1	1	1	1	1	1	1	0	1	1	1	1	1	1	1	1	1	0	0	0	0	0	1	0	1	1	1	1	0	4	0	3	1	1	2	2
193	2	21.5714	2	28.3041	2	1	2	1	1	1	2	3	1	2	2	2	2	1	1	1	1	0	4	0	0	0	1	0	3	1	1	1	0	6	0	3	2	1	2	2
194	2	6.57143	1	28.8877	1	1	1	1	1	1	1	0	1	1	1	1	2	1	1	1	1	0	1	0	0	0	1	0	1	1	1	1	0	4	0	3	1	1	2	2
195	2	22.2857	2	27.1534	2	1	2	1	1	2	2	4	2	2	3	2	2	1	2	2	1	0	8	1	1	1	0	3	4	2	3	2	1	14	1	3	1	1	1	2
196	2	12	1	26.6055	1	1	1	2	1	1	2	2	1	1	1	2	1	1	1	1	1	0	1	0	0	0	1	0	1	1	1	1	0	4	0	3	2	1	2	2
197	2	23.2857	2	30.5397	2	1	2	2	1	1	1	3	1	2	2	2	2	1	1	1	1	0	4	0	0	1	0	1	3	1	1	1	0	7	0	3	2	1	2	2
198	2	13.2857	1	32.8685	2	2	2	1	1	1	2	4	1	1	2	1	1	1	1	1	1	0	1	1	0	0	0	1	3	3	2	2	0	11	1	3	2	2	2	2
199	2	22.7143	2	29.6822	2	2	2	1	1	2	2	5	1	1	1	2	1	1	1	1	1	1	1	0	0	0	1	0	1	3	1	1	0	6	0	3	2	1	2	2
200	2	28.5714	3	28.4521	2	1	2	1	1	1	1	2	1	1	1	1	1	1	1	1	1	0	0	0	0	0	1	0	2	1	1	1	0	5	0	3	1	1	2	2
201	2	28.4286	3	29.4849	2	1	2	2	1	2	2	5	1	2	1	2	2	2	2	2	2	1	7	0	0	1	0	1	3	2	2	2	1	10	1	3	2	1	2	2
202	2	23.1429	2	28.9616	1	1	1	1	1	1	1	0	1	1	1	1	1	1	1	1	1	0	0	0	0	0	1	0	2	1	1	1	0	5	0	3	2	1	2	2
203	2	29	3	39.0767	2	1	1	1	1	1	1	1	1	1	1	1	1	1	1	1	1	0	0	0	0	0	1	0	1	1	1	1	0	4	0	3	2	1	2	2
204	2	33.5714	3	34.9178	2	2	2	2	2	2	2	7	2	2	2	2	2	2	1	2	1	1	7	0	1	0	0	1	4	2	3	3	1	13	1	3	2	1	2	2
205	2	30.7143	3	34.3726	2	2	2	2	1	1	1	4	1	1	3	2	3	1	1	1	1	0	5	1	1	0	0	2	4	2	3	3	1	14	1	3	2	1	2	2
206	2	23.4286	2	27.411	2	2	2	1	1	1	2	4	1	1	2	1	1	1	1	1	1	0	1	0	0	1	0	1	3	1	1	2	0	8	1	3	2	1	2	2
207	2	33.5714	3	27.1233	2	2	2	2	2	2	2	7	2	2	2	2	2	2	2	2	1	1	8	0	0	0	1	0	2	1	1	1	1	5	0	3	2	1	2	2
208	2	31.7143	3	24.4329	1	1	1	1	1	1	1	0	1	1	1	1	1	1	1	1	1	0	0	0	0	1	0	1	1	1	1	1	0	5	0	3	1	2	1	1
209	2	32.8571	3	26.0904	2	2	2	2	2	2	2	7	2	2	2	2	2	2	2	2	1	1	8	1	0	0	0	1	3	2	2	2	1	10	1	3	2	1	2	2
210	2	23.2857	2	30.1699	2	2	2	1	1	1	1	3	1	2	1	1	1	1	1	1	1	0	1	0	0	0	1	0	1	1	1	1	0	4	0	1	2	1	2	2
211	2	34	3	26.6411	1	1	1	1	1	1	1	0	3	1	1	3	3	1	1	1	1	0	6	0	0	0	1	0	2	1	3	1	1	7	0	3	2	1	2	1
212	2	33.5714	3	33.5945	1	1	1	1	1	1	1	0	1	1	2	2	1	1	1	1	1	0	2	0	1	0	0	1	3	1	2	2	0	9	1	3	2	1	2	2
213	2	27.4286	2	37.4356	1	1	1	1	1	1	1	0	1	1	1	1	2	1	1	1	1	0	1	0	0	0	1	0	2	1	1	1	0	5	0	2	2	1	2	2
214	2	13	1	31.726	1	1	1	1	1	1	1	0	1	1	1	1	2	1	1	1	1	0	1	0	0	0	1	0	2	1	1	1	0	5	0	3	2	1	2	2
215	2	8	1	42.9425	2	2	2	2	1	1	2	5	2	2	2	2	2	1	1	1	1	1	5	0	0	1	0	1	1	1	1	1	1	5	0	3	1	1	2	2
216	2	29.7143	3	37.0082	2	2	2	1	1	1	2	4	1	1	2	2	2	1	1	1	1	0	3	0	1	0	0	1	2	2	2	1	0	8	1	3	2	1	2	2
217	2	25.5714	2	29.0137	1	1	1	1	1	1	1	0	1	1	2	2	2	1	2	1	1	0	4	0	1	0	0	1	3	2	2	2	0	10	1	3	2	1	2	2
218	2	6.57143	1	34.7589	2	1	2	1	2	2	1	4	2	1	1	3	2	1	1	1	1	0	4	0	0	0	1	0	2	1	1	1	0	5	0	3	1	1	2	2
219	2	31.7143	3	33.789	2	2	4	1	2	4	4	12	2	4	4	2	2	3	2	2	2	1	14	1	0	0	0	1	3	3	3	2	1	12	1	3	2	1	2	2
220	2	25	2	35.537	1	1	1	1	1	1	1	0	1	1	1	1	1	1	1	1	1	0	0	0	0	0	1	0	1	1	1	1	0	4	0	2	2	1	2	2
221	2	32.5714	3	37.3479	3	3	3	3	3	3	3	14	1	2	3	3	3	1	2	2	1	1	9	0	1	1	0	2	3	3	3	4	1	15	1	3	2	1	2	1
222	2	21.5714	2	32.6575	1	1	1	1	1	1	1	0	1	1	1	1	1	1	1	1	1	0	0	0	0	0	1	0	2	1	1	1	0	5	0	3	2	1	2	2
223	2	28.8571	3	32.2932	2	2	1	1	1	1	1	2	1	2	1	3	2	1	1	1	1	0	4	0	0	0	1	0	3	2	3	1	0	9	1	3	2	2	2	2
224	2	8.42857	1	29.3726	2	1	1	1	1	2	1	2	2	2	2	2	2	2	1	1	1	0	6	0	0	1	0	1	3	2	2	1	1	9	1	3	1	1	2	2
225	2	8	1	27.2219	2	2	2	2	2	2	2	7	2	2	2	2	2	2	2	2	2	1	9	0	0	0	1	0	2	3	2	2	1	9	1	3	2	2	2	2
226	2	19.7143	2	25.0219	1	1	1	1	1	1	1	0	1	1	1	1	1	1	1	1	1	0	0	0	0	0	1	0	1	1	1	1	0	4	0	3	2	2	2	2
227	2	34	3	30.9342	1	1	1	1	1	1	1	0	1	1	1	1	1	1	1	1	1	0	0	0	1	0	0	1	3	2	2	1	0	9	1	3	2	1	2	1
228	2	35.7143	3	28.0411	2	2	1	1	1	1	2	3	2	2	2	2	2	1	2	1	1	0	6	0	0	1	0	1	3	3	3	3	1	13	1	3	2	1	2	2
229	2	35.7143	3	30.9425	1	2	2	2	1	2	2	5	1	1	2	2	2	1	1	1	1	1	3	0	0	1	0	1	3	3	3	2	0	12	1	3	1	1	2	2
230	2	32.1429	3	31.4575	2	2	2	1	1	1	1	3	1	1	2	2	1	1	1	1	1	0	2	0	1	1	0	2	3	2	1	1	0	9	1	1	2	1	2	2
231	2	27.5714	3	28.4082	2	2	2	3	1	1	1	5	1	1	2	1	1	1	1	1	1	1	1	0	0	0	1	0	3	1	1	1	0	6	0	3	2	1	2	1
232	2	30.8571	3	34.0575	2	2	2	1	2	2	2	6	1	2	2	2	2	2	1	1	2	1	6	0	0	0	1	0	2	2	2	1	1	7	0	3	2	1	1	2
233	2	34.7143	3	36.8027	1	1	1	1	1	2	1	1	1	1	2	2	1	1	2	1	1	0	3	1	0	0	0	1	2	3	2	2	0	10	1	3	2	1	2	2
234	2	27.4286	2	24.5425	2	1	1	1	1	1	1	1	1	1	1	2	2	1	1	1	1	0	2	0	0	1	1	1	2	2	1	1	0	7	0	3	2	1	2	2
235	2	30.7143	3	27.4493	1	2	2	1	1	1	1	2	1	2	1	1	1	1	1	1	1	0	1	0	0	0	1	0	2	2	1	1	0	6	0	1	2	1	2	2
236	2	28.5714	3	27.1233	1	1	1	1	1	1	1	0	1	1	1	2	1	1	1	1	1	0	1	0	0	0	1	0	3	2	1	1	0	7	0	3	2	1	2	2
237	2	32.2857	3	26.5452	2	2	2	1	1	1	2	4	2	2	3	3	1	1	1	1	1	0	6	0	0	1	0	1	4	2	3	2	1	12	1	3	2	1	2	2
238	2	35.1429	3	30.7123	2	2	2	2	1	2	1	5	2	2	1	2	1	1	1	1	1	1	3	0	1	0	0	1	2	2	1	2	0	8	1	1	2	1	2	2
239	2	9.85714	1	35.1288	1	1	1	1	1	1	1	0	1	1	2	2	1	1	1	1	1	0	2	0	0	0	1	0	3	1	2	1	0	7	0	3	2	2	2	2
240	2	12.7143	1	29.9671	1	1	1	1	1	1	1	0	1	1	1	1	1	1	1	1	1	0	0	0	0	0	1	0	2	1	1	1	0	5	0	1	2	2	2	2
241	2	23.1429	2	30.011	2	2	2	2	1	1	1	4	2	2	1	1	2	1	1	1	1	0	3	0	0	0	1	0	1	1	1	1	0	4	0	3	1	1	2	2
242	2	35.2857	3	16.4685	1	1	1	1	1	1	1	0	1	1	1	1	1	1	1	1	1	0	0	0	0	0	1	0	3	1	1	1	0	6	0	1	2	1	2	2
243	2	26.5714	2	35.8822	1	1	1	1	1	1	1	0	1	1	1	1	1	1	1	1	1	0	0	0	0	0	1	0	2	1	1	1	0	5	0	3	1	1	2	2
244	2	14.5714	2	31.9425	3	2	2	2	2	2	2	8	2	2	2	2	2	2	2	2	4	1	11	0	1	0	0	1	3	3	4	3	1	14	1	4	1	1	2	2
245	2	34.4286	3	29.9315	1	1	1	1	1	1	1	0	1	1	1	1	1	1	1	1	1	0	0	0	0	0	1	0	3	1	1	1	0	6	0	3	2	1	2	2
246	2	35.7143	3	29.9315	1	1	1	1	1	1	1	0	1	1	1	1	2	1	1	1	1	0	1	0	0	0	1	0	3	2	1	1	0	7	0	3	2	1	1	2
247	2	33.8571	3	27.7863	2	2	2	2	2	2	1	6	2	2	1	2	2	1	2	2	1	1	6	0	0	0	1	0	2	2	1	2	1	7	0	3	2	1	2	1
248	2	18	2	28.7452	2	2	2	2	2	2	2	7	2	2	2	2	2	2	2	2	2	1	9	1	1	1	0	3	2	2	2	2	1	11	1	3	2	1	2	1
249	2	7.42857	1	27.6904	2	1	1	1	1	1	1	1	1	1	1	1	1	1	1	1	1	0	0	0	0	0	1	0	3	2	1	2	0	8	1	3	2	1	2	1
250	2	33.1429	3	25.811	2	2	1	2	1	2	1	4	2	1	1	2	1	1	2	2	1	0	4	0	0	0	1	0	2	1	1	1	0	5	0	1	2	1	2	2
251	2	34.4286	3	29.9315	1	1	1	1	1	1	1	0	1	1	1	1	1	1	1	1	1	0	0	0	0	0	1	0	1	1	1	1	0	4	0	3	2	1	2	2
252	2	33.8571	3	32.6904	1	1	1	1	1	1	1	0	1	1	1	1	1	1	1	1	1	0	0	0	0	0	1	0	2	2	1	1	0	6	0	1	2	2	2	2
253	2	33.1429	3	33.7616	2	2	2	2	2	2	2	7	2	2	2	2	2	2	2	2	2	1	9	0	0	0	1	0	2	1	1	2	1	6	0	3	2	1	2	2
254	2	10	1	24.4904	1	1	1	1	1	1	1	0	1	1	1	1	1	1	1	1	1	0	0	0	0	1	0	1	1	1	1	1	0	5	0	3	1	1	2	1
255	2	15.7143	2	30.3315	2	1	1	1	1	1	1	1	1	1	1	1	2	1	1	1	1	0	1	1	1	1	0	3	3	2	1	1	0	10	1	3	2	2	2	2
256	2	24.4286	2	33.6274	2	1	1	1	1	1	1	1	2	2	3	2	2	1	2	2	1	0	8	0	0	1	0	1	3	2	2	2	1	10	1	3	2	1	2	2
257	2	11	1	30.9205	1	1	1	1	1	1	1	0	1	1	1	1	1	1	1	1	1	0	0	0	1	0	0	1	3	2	2	2	0	10	1	3	2	1	2	2
258	2	34.8571	3	33.6822	2	2	2	2	1	2	1	5	1	2	2	2	2	1	1	1	1	1	4	0	0	0	1	0	2	1	1	1	0	5	0	3	2	1	2	2
259	2	7	1	29.1945	1	1	1	1	1	1	1	0	1	1	1	1	1	1	1	1	1	0	0	0	0	0	1	0	2	1	1	1	0	5	0	3	2	2	2	2
260	2	15.4286	2	31.137	1	2	1	1	1	1	2	2	1	1	1	1	1	1	1	1	1	0	0	0	0	0	1	0	2	1	1	1	0	5	0	3	2	1	2	2
261	2	32	3	29.8658	1	1	1	1	1	1	1	0	1	1	2	1	1	1	1	1	1	0	1	1	0	0	0	1	3	1	2	1	0	8	1	3	2	2	2	2
262	2	14.8571	2	26.7918	1	1	1	1	1	1	1	0	1	1	1	2	1	1	1	1	1	0	1	0	0	0	1	0	2	2	1	1	0	6	0	3	2	1	2	2
263	2	6.57143	1	40.3151	2	1	2	2	1	1	2	4	1	1	2	1	1	1	1	1	1	0	1	1	1	1	0	3	2	2	1	1	0	9	1	1	2	2	2	2
264	2	8.28571	1	25.2356	1	1	1	1	1	1	1	0	1	1	1	1	1	1	1	1	1	0	0	0	0	0	1	0	2	1	1	1	0	5	0	2	2	1	2	2
265	2	27.7143	3	34.4521	3	2	3	2	1	2	2	8	2	2	3	2	2	1	2	1	1	1	7	0	0	1	0	1	3	2	2	1	1	9	1	3	2	1	2	2
266	2	17.1429	2	29.5479	1	1	1	1	1	1	1	0	1	1	1	1	2	1	1	1	1	0	1	0	0	0	1	0	1	1	1	1	0	4	0	3	1	1	2	2
267	2	10.7143	1	23.2767	2	2	2	1	1	1	2	4	1	2	1	2	1	1	1	1	1	0	2	0	0	0	1	0	1	2	1	1	0	5	0	3	1	1	2	2
268	2	19.8571	2	23.1178	1	1	1	1	1	1	1	0	1	1	1	1	1	1	1	1	1	0	0	0	0	0	1	0	1	1	1	1	0	4	0	3	2	1	2	2
269	2	16.5714	2	36.274	1	1	1	1	1	1	1	0	1	1	1	1	1	1	1	1	1	0	0	0	0	0	1	0	1	1	1	1	0	4	0	3	2	2	2	2
270	2	14	2	28.4274	1	1	1	1	1	1	1	0	1	1	3	2	3	1	1	1	1	0	5	1	0	1	0	2	4	2	2	2	1	12	1	3	2	1	2	2
271	2	26.1429	2	26.6384	2	2	2	1	1	1	1	3	1	1	1	1	2	1	1	1	1	0	1	0	0	1	0	1	1	1	1	1	0	5	0	3	1	1	2	2
272	2	33.8571	3	41.0137	1	1	1	1	1	1	1	0	1	1	1	1	1	1	1	1	1	0	0	0	0	1	1	1	3	1	1	1	0	7	0	3	1	1	2	2
273	2	6.57143	1	32.5863	2	1	1	1	1	2	1	2	1	1	1	2	1	1	1	1	1	0	1	0	0	0	1	0	2	2	2	2	0	8	1	3	2	1	1	2
274	2	6.14286	1	32.589	1	1	1	1	1	1	1	0	1	1	3	2	2	1	1	1	1	0	4	0	1	0	0	1	4	1	2	1	0	9	1	1	2	2	2	2
275	2	6.71429	1	38.9945	2	1	1	1	1	1	1	1	1	1	1	2	1	1	1	1	1	0	1	0	0	0	1	0	2	1	1	1	0	5	0	1	1	1	2	2
276	2	15	2	36.4904	1	1	1	1	1	2	1	1	1	1	2	2	2	1	1	1	1	0	3	0	0	1	0	1	2	2	1	1	0	7	0	3	2	1	2	2
277	2	11.8571	1	30.5507	1	1	1	1	1	1	1	0	1	1	1	1	2	1	1	1	1	0	1	0	0	0	1	0	2	1	1	1	0	5	0	3	2	1	2	2
278	2	24.2857	2	34.8438	1	1	1	1	1	1	1	0	1	1	1	1	1	1	1	1	1	0	0	0	0	0	1	0	2	1	1	1	0	5	0	3	2	1	2	2
279	2	8.71429	1	31.7671	2	2	1	1	1	1	1	2	1	1	2	1	2	1	1	1	1	0	2	0	1	0	0	1	2	2	2	1	0	8	1	3	2	1	2	2
280	2	10.8571	1	30.411	2	2	1	2	2	2	1	5	2	2	3	3	3	2	2	2	1	1	11	0	1	0	0	1	3	2	3	3	1	12	1	3	2	1	2	2
281	2	18.4286	2	31.9699	1	1	1	1	1	1	1	0	1	1	1	1	3	1	1	1	1	0	2	0	0	0	1	0	1	1	1	1	0	4	0	3	2	1	2	2
282	2	18.8571	2	36.2356	1	1	1	1	1	1	1	0	1	1	2	2	1	1	1	1	1	0	2	0	1	0	0	1	3	2	2	2	0	10	1	3	2	1	2	1
283	2	37.5714	3	32.6932	1	1	1	1	1	1	1	0	1	1	1	1	1	1	1	1	1	0	0	0	0	0	1	0	2	2	1	1	0	6	0	2	2	2	1	2
284	2	33.2857	3	36.263	2	2	2	2	1	2	2	6	2	2	2	2	2	2	1	1	1	1	6	0	0	0	1	0	2	1	1	1	1	5	0	3	2	1	2	2
285	2	11.7143	1	28.9151	1	1	1	1	1	1	1	0	1	1	1	1	1	1	1	1	1	0	0	0	0	0	1	0	2	1	1	1	0	5	0	3	2	1	2	2
286	2	8.57143	1	25.2822	2	2	2	1	1	2	1	4	2	1	1	2	3	1	1	1	1	0	4	0	0	0	1	0	2	2	1	1	0	6	0	1	2	1	2	2
287	2	27.7143	3	24.4137	1	1	1	1	1	1	1	0	1	1	1	1	1	1	1	1	1	0	0	0	0	0	1	0	1	1	1	1	0	4	0	2	2	1	2	2
288	2	9.42857	1	38.1726	1	1	1	1	1	1	1	0	1	1	1	2	2	1	1	1	1	0	2	0	0	0	1	0	1	3	1	1	0	6	0	3	2	1	1	2
289	2	7	1	31.926	2	2	2	2	1	2	2	6	2	3	1	2	4	1	1	2	1	1	8	0	0	0	1	0	2	1	2	1	1	6	0	3	2	1	2	2
290	2	8.57143	1	28.8658	2	2	2	2	2	2	2	7	2	2	2	2	2	2	2	2	2	1	9	0	0	1	0	1	2	2	1	1	1	7	0	1	2	2	2	2
291	2	9.14286	1	28.6438	2	1	1	1	1	2	2	3	2	2	2	2	3	1	1	1	1	0	6	0	0	0	1	0	1	1	1	1	1	4	0	3	1	1	2	2
292	2	33.4286	3	40.8219	1	1	1	1	1	1	1	0	1	1	1	1	1	1	1	1	1	0	0	0	0	0	1	0	3	1	2	1	0	7	0	2	2	1	2	2
293	2	34.4286	3	29.8767	1	1	1	1	1	1	1	0	1	1	1	1	1	1	1	1	1	0	0	0	0	0	1	0	2	1	1	1	0	5	0	4	2	1	2	1
294	2	35.2857	3	25.2603	1	1	1	1	1	1	1	0	1	1	1	1	1	1	1	1	1	0	0	1	0	0	1	1	1	1	1	1	0	5	0	3	2	2	2	2
295	2	33.4286	3	29.8548	1	2	2	1	1	2	1	3	1	2	2	1	4	1	1	1	2	0	6	1	0	0	0	1	3	1	1	2	1	8	1	3	1	1	2	2
296	2	34.1429	3	38.3479	1	1	1	1	1	2	1	1	1	1	2	1	1	1	1	1	1	0	1	0	0	1	0	1	2	2	1	1	0	7	0	3	1	1	2	2
297	2	29.1429	3	29.811	1	1	1	1	1	1	1	0	1	1	1	1	1	1	1	1	1	0	0	0	0	0	1	0	1	1	1	1	0	4	0	1	1	2	2	2
298	2	26.8571	2	30.5096	2	2	2	2	2	2	2	7	1	1	2	2	2	1	1	1	1	1	3	0	1	0	0	1	3	3	2	3	0	12	1	3	2	1	2	2
299	2	33	3	30.6301	1	1	1	1	1	1	1	0	1	1	2	1	1	1	1	1	1	0	1	1	0	0	0	1	2	1	1	1	0	6	0	2	2	2	2	2
300	2	34.8571	3	18.0082	1	1	1	1	1	1	1	0	1	1	2	2	1	1	1	2	1	0	3	0	0	0	1	0	3	1	1	1	0	6	0	3	2	1	2	2
301	2	28.4286	3	30.3918	3	2	1	1	1	2	1	4	1	1	1	1	1	1	1	1	1	0	0	0	0	0	1	0	2	1	1	1	0	5	0	3	2	1	2	1
302	2	10.1429	1	28.9644	1	1	1	1	1	1	1	0	1	1	1	1	1	1	1	1	1	0	0	0	0	0	1	0	1	1	1	1	0	4	0	3	2	1	2	2
303	2	27.4286	2	27.0986	2	2	2	2	1	2	1	5	2	1	2	3	3	1	2	2	1	1	8	0	0	0	1	0	3	2	2	1	1	8	1	2	2	1	2	2
304	2	15.2857	2	33.8822	3	2	2	1	1	1	2	5	1	2	2	2	3	1	1	1	1	1	5	0	0	0	1	0	2	1	1	1	1	5	0	3	2	1	2	2
305	2	24.7143	2	31.3507	1	1	1	1	1	1	1	0	1	1	1	1	1	1	1	1	1	0	0	0	0	0	1	0	1	1	1	1	0	4	0	3	2	1	2	2
306	2	26.4286	2	27.1973	1	1	1	2	1	1	1	1	1	1	2	2	2	1	1	1	1	0	3	0	0	1	0	1	3	2	2	2	0	10	1	3	2	1	2	2
307	2	14.8571	2	34.0685	3	3	3	3	2	3	4	14	4	3	3	1	2	1	1	1	1	1	8	0	0	1	0	1	5	2	2	3	1	13	1	3	2	1	2	2
308	2	28	3	34.0274	1	1	1	1	1	1	1	0	1	1	2	2	1	1	1	1	1	0	2	0	1	1	0	2	3	2	3	3	0	13	1	3	2	1	2	2
309	2	32.2857	3	32.8329	2	1	1	2	1	2	1	3	1	2	2	2	2	1	2	1	1	0	5	1	0	0	0	1	2	1	1	1	1	6	0	3	2	1	2	2
310	2	26.2857	2	24.474	1	1	1	1	1	1	1	0	1	1	1	1	2	1	1	1	1	0	1	0	0	1	0	1	2	1	1	1	0	6	0	3	1	1	2	2
311	2	31.7143	3	26.3096	2	2	2	2	2	2	2	7	2	2	2	2	2	2	2	2	2	1	9	1	1	1	0	3	3	2	3	2	1	13	1	3	1	1	1	1
312	2	30.1429	3	29.8301	1	1	1	1	1	1	1	0	3	1	3	3	1	1	1	1	1	0	6	1	0	0	1	1	3	1	1	3	1	9	1	3	2	1	2	2
313	2	24	2	28.2521	1	1	1	1	1	1	1	0	1	1	1	1	1	1	1	1	1	0	0	0	0	0	1	0	1	1	1	1	0	4	0	3	1	1	2	2
314	2	16	2	27.8027	2	2	2	2	1	2	2	6	3	3	1	3	3	3	2	3	1	1	13	0	0	0	1	0	2	2	1	1	1	6	0	3	2	1	2	2
315	2	15.7143	2	22.6712	1	1	1	1	1	1	1	0	1	1	1	1	1	1	1	1	1	0	0	0	0	0	1	0	1	1	1	1	0	4	0	3	2	1	2	2
316	2	15.8571	2	28.1041	1	1	2	1	1	2	2	3	2	1	1	2	2	1	1	1	1	0	3	0	0	0	1	0	2	2	2	2	0	8	1	3	2	1	2	2
317	2	31.8571	3	30.2384	2	2	2	1	1	1	2	4	1	1	2	1	2	2	1	1	1	0	3	0	0	0	1	0	2	1	1	1	0	5	0	3	2	1	2	2
318	2	30.2857	3	28.6027	1	1	1	1	1	1	1	0	1	1	1	1	1	1	1	1	1	0	0	0	0	0	1	0	2	1	1	1	0	5	0	3	2	1	2	2
319	2	33.5714	3	27.411	2	1	1	1	1	1	1	1	1	1	2	2	2	1	1	1	1	0	3	1	0	0	0	1	2	2	2	2	0	9	1	3	2	1	2	2
320	2	30.2857	3	24.8849	1	1	1	1	1	1	1	0	1	1	2	1	1	1	1	1	1	0	1	0	0	0	1	0	2	1	1	1	0	5	0	3	2	1	2	1
321	2	12.8571	1	34.3288	1	1	1	1	1	1	1	0	1	1	2	1	2	1	1	1	1	0	2	0	0	0	1	0	2	1	1	1	0	5	0	3	1	1	2	2
322	2	24.4286	2	26.1726	1	1	1	1	1	1	1	0	1	1	2	1	1	1	1	1	1	0	1	0	0	1	0	1	3	2	1	1	0	8	1	3	1	1	2	2
323	2	31.7143	3	36.937	1	1	1	1	1	1	1	0	1	1	1	1	1	1	1	1	1	0	0	0	0	1	0	1	1	1	1	1	0	5	0	3	1	1	1	1
324	2	7.42857	1	30.2575	1	1	1	1	1	1	1	0	1	1	2	2	1	1	1	1	1	0	2	0	0	0	1	0	2	2	1	1	0	6	0	3	2	2	2	2
325	2	16.5714	2	24.2877	1	1	1	1	1	1	1	0	1	1	2	2	3	1	1	1	1	0	4	0	0	0	1	0	3	3	3	2	0	11	1	3	2	1	2	2
326	2	27	2	36.3205	4	4	3	3	3	3	3	16	3	3	4	3	3	3	3	3	3	1	19	1	0	0	0	1	4	3	3	3	1	14	1	3	1	1	1	1
327	2	12	1	32.6959	4	3	3	3	1	4	2	13	3	3	1	3	2	3	2	2	1	1	11	0	0	0	1	0	1	1	1	1	1	4	0	3	1	1	1	2
328	2	9.57143	1	35.3288	1	1	1	1	1	1	1	0	1	1	1	1	2	1	1	1	1	0	1	0	0	0	1	0	2	1	1	1	0	5	0	3	2	2	2	2
329	2	26	2	34.4329	2	1	2	2	2	2	2	6	2	2	2	2	2	2	2	2	1	1	8	0	0	1	0	1	2	1	1	1	1	6	0	3	1	1	2	2
330	2	33	3	31.0164	1	1	1	1	2	2	2	3	1	2	2	2	2	1	2	1	1	0	5	0	1	0	1	1	3	2	1	2	1	9	1	3	1	1	2	2
331	2	31	3	31.8603	2	2	2	3	2	2	2	8	2	2	4	4	3	1	3	2	1	1	13	1	1	0	0	2	3	2	3	2	1	12	1	3	2	1	2	2
332	2	19.1429	2	32.4082	1	1	1	1	1	1	1	0	1	1	1	2	2	1	1	1	1	0	2	0	0	1	0	1	2	1	1	1	0	6	0	3	2	1	2	2
333	2	23.4286	2	25.6767	2	2	2	2	1	2	2	6	2	2	3	4	3	1	3	1	1	1	11	0	1	0	0	1	3	1	4	1	1	10	1	3	2	1	2	2
334	2	19.4286	2	28.8877	2	1	1	1	1	1	1	1	1	1	1	2	1	1	1	1	1	0	1	0	0	0	1	0	1	1	1	1	0	4	0	3	2	1	2	2
335	2	5.71429	1	35.9699	2	2	2	1	1	2	2	5	1	2	3	1	1	1	1	1	1	1	3	1	0	0	0	1	4	2	3	3	0	13	1	3	2	1	2	2
336	2	27.1429	2	27.3644	2	2	2	2	2	2	2	7	2	2	4	2	1	1	1	1	2	1	7	1	0	0	0	1	5	2	2	4	1	14	1	3	2	1	2	2
337	2	6.85714	1	26.8219	2	1	1	1	1	2	2	3	1	1	1	1	2	1	1	1	1	0	1	0	0	0	1	0	3	1	1	1	0	6	0	3	2	1	2	2
338	2	29	3	34.5726	2	2	1	1	1	1	1	2	1	2	2	1	2	1	1	1	1	0	3	0	0	0	1	0	3	2	2	2	0	9	1	3	2	1	2	2
339	2	11	1	32.5205	2	1	1	1	1	1	1	1	1	1	1	1	1	1	1	1	1	0	0	0	0	0	1	0	1	1	1	1	0	4	0	3	1	1	2	2
340	2	9.57143	1	29.3288	1	1	1	1	1	1	2	1	4	1	1	1	1	1	2	1	1	0	4	0	0	0	1	0	1	1	1	1	0	4	0	3	2	1	2	2
341	2	6.57143	1	27.0466	2	1	1	1	1	2	1	2	2	2	1	1	1	1	1	1	1	0	2	0	0	1	1	1	1	1	1	1	0	5	0	3	2	1	1	2
342	2	7.28571	1	24.9479	1	1	1	1	1	1	1	0	1	1	2	2	1	1	1	1	1	0	2	0	1	0	0	1	2	2	1	2	0	8	1	3	2	1	2	1
343	2	11.4286	1	29.4712	1	1	1	2	1	1	2	2	2	1	2	1	1	1	1	1	1	0	2	0	0	1	0	1	2	2	1	1	0	7	0	1	2	2	2	2
344	2	12	1	23.2603	1	1	1	1	1	1	1	0	1	2	2	1	4	2	1	1	1	0	6	0	0	0	1	0	2	1	1	3	1	7	0	3	2	1	1	2
345	2	6.28571	1	33.6027	2	2	1	1	1	1	1	2	1	1	1	1	1	1	1	1	1	0	0	0	0	0	1	0	3	1	1	1	0	6	0	3	2	2	2	2
346	2	14	2	43.1753	1	1	1	1	1	1	1	0	1	1	2	2	2	1	1	1	1	0	3	0	0	0	1	0	1	1	1	1	0	4	0	1	2	2	2	1
347	2	30.4286	3	33.274	1	1	1	1	1	1	1	0	1	1	2	2	1	1	1	1	1	0	2	0	0	0	1	0	2	1	1	1	0	5	0	3	2	1	2	2
348	2	10.2857	1	41.5452	1	1	1	1	1	1	1	0	1	1	1	1	2	1	1	2	1	0	2	0	0	0	1	0	1	1	1	1	0	4	0	3	2	1	2	2
349	2	25.8571	2	36.8	1	1	1	2	1	1	1	1	1	2	2	2	1	1	1	1	1	0	3	0	1	0	0	1	2	2	2	1	0	8	1	3	2	1	2	2
350	2	24.5714	2	27.3233	2	1	1	1	1	1	1	1	1	1	1	1	1	1	1	1	1	0	0	0	0	1	0	1	2	2	1	1	0	7	0	3	1	1	2	2
351	2	24.2857	2	36.2548	1	1	1	1	1	1	1	0	1	1	4	2	1	1	1	1	1	0	4	1	1	1	0	3	1	1	1	1	0	7	0	3	2	1	2	2
352	2	18.4286	2	39.211	1	1	1	1	1	1	1	0	1	1	2	2	2	1	2	2	1	0	5	0	1	0	0	1	3	2	3	1	1	10	1	3	2	1	2	2
353	2	5.71429	1	39.8137	1	1	1	1	1	1	2	1	1	1	2	1	2	1	1	1	1	0	2	1	1	1	0	3	4	3	2	2	0	14	1	3	2	1	2	2
354	2	10.8571	1	25.7507	2	2	2	1	1	2	2	5	2	1	1	1	1	1	1	1	1	1	1	0	0	0	1	0	2	1	1	1	0	5	0	3	2	1	2	2
355	2	6.57143	1	31.7151	1	1	1	1	1	1	1	0	1	1	1	1	1	1	1	1	1	0	0	0	0	0	1	0	3	2	2	1	0	8	1	1	2	2	2	2
356	2	6	1	28.4712	2	1	2	2	2	2	2	6	3	3	3	3	3	2	2	2	2	1	14	1	0	0	0	1	4	3	2	2	1	12	1	3	2	1	1	2
357	2	9	1	33.9315	2	1	1	1	1	2	1	2	1	1	1	1	1	1	1	1	1	0	0	0	0	0	1	0	2	2	1	1	0	6	0	3	1	1	2	2
358	2	5.57143	1	28.4548	2	1	1	1	1	2	2	3	1	2	2	1	2	1	1	1	1	0	3	0	1	0	0	1	3	2	2	1	0	9	1	3	2	1	2	2
359	2	14	2	29.5205	1	1	1	1	1	1	1	0	1	1	1	1	1	1	1	1	1	0	0	0	0	0	1	0	1	1	1	1	0	4	0	1	2	2	2	2
360	2	5.85714	1	28.6493	2	1	1	1	1	1	2	2	2	2	1	2	2	1	2	1	1	0	5	0	0	1	0	1	3	1	1	2	1	8	1	3	2	1	1	2
361	1	6.42857	1	28.6822	2	1	1	1	1	1	1	1	1	1	1	1	3	1	1	1	1	0	2	0	0	1		1	1	1	1	1	0	5	0	3	2	1	2
362	1	6.71429	1	28.2027	2	2	2	2	1	1	2	5	1	2	2	3	4	1	2	1	1	1	8	0	0	1		1	4	3	3	3	1	14	1	3	2	1	2
363	1	6.57143	1	32.2493	1	1	1	1	1	1	1	0	3	3	1	3	3	3	1	3	1	0	12	0	0	1		1	1	2	3	1	1	8	1	3	2	1	2
364	1	6	1	32.4247	2	2	2	2	1	2	2	6	2	1	2	2	2	1	2	1	1	1	5	1	1	1		3	1	1	1	1	1	7	0	3	2	1	2
365	1	9.57143	1	31.3452	3	2	2	1	2	2	2	7	2	3	2	2	3	3	3	3	3	1	15	1	1	1		3	3	2	2	2	1	12	1	3	2	1	2
366	1	7	1	28.9753	1	1	2	1	1	1	1	1	1	1	1	4	4	1	4	1	1	0	9	1	1	1		3	4	1	1	1	1	10	1	3	2	1	2
367	1	38.7143	3	33.1562	3	4	4	3	3	3	4	17	3	3	2	2	4	1	2	1	2	1	11	1	1	1		3	3	4	4	4	1	18	1	3	2	1	2
368	1	14.2857	2	28.1342	3	3	2	2	1	2	2	8	1	2	2	2	4	1	1	1	1	1	6	1	1	1		3	3	3	2	2	1	13	1	3	1	1	2
369	1	36.7143	3	34.2082	1	1	2	2	1	1	1	2	1	1	2	2	2	1	1	1	1	0	3	1	1	1		3	3	3	2	2	0	13	1	3	2	2	2
370	1	38.4286	3	27.5534	2	2	2	2	2	2	2	7	2	2	2	2	3	1	1	2	1	1	7	1	1	1		3	2	1	2	2	1	10	1	3	1	1	2
371	1	10.5714	1	27.8795	2	2	2	2	2	3	2	8	4	4	2	4	4	2	4	4	2	1	21	1	1	1		3	3	2	1	2	1	11	1	1	2	1	2
372	1	7.28571	1	41.3342	1	1	1	1	1	1	1	0	1	1	1	2	2	2	2	1	1	0	4	1	1	1		3	3	1	1	1	0	9	1	3	2	1	1
373	1	6	1	40.9397	3	3	2	2	2	2	2	9	3	2	2	2	2	2	2	2	2	1	10	1	1	1		3	3	2	2	3	1	13	1	3	2	1	1
374	1	13.8571	2	28.1616	2	3	2	2	2	2	2	8	2	2	2	2	4	3	3	1	2	1	12	1	1	1		3	3	3	3	2	1	14	1	4	2	1	2
375	1	35	3	30.2356	1	1	1	1	1	2	2	2	1	1	2	2	1	1	2	2	1	0	4	1	1	1		3	3	3	3	3	0	15	1	3	2	1	2
376	1	35	3	31.5616	2	2	1	1	1	2	2	4	1	1	1	2	1	1	1	1	1	0	1	1	1	1		3	2	1	1	1	0	8	1	1	2	1	2
377	1	24	2	40.5699	2	2	2	2	1	1	2	5	2	2	3	3	3	1	1	1	1	1	8	1	1	1		3	4	3	3	3	1	16	1	3	2	1	2
378	1	35.2857	3	31.8986	2	1	2	1	1	2	1	3	1	2	2	2	2	1	2	1	1	0	5	1	1	1		3	3	1	1	2	1	10	1	3	2	1	2
379	1	22.1429	2	28.7808	2	2	2	2	2	3	3	9	2	2	3	2	2	2	2	2	1	1	9	1	1	1		3	3	3	3	3	1	15	1	3	2	1	2
380	1	37	3	30.5699	1	1	1	1	1	1	1	0	1	1	2	2	2	1	1	1	1	0	3	1	1	1		3	3	2	2	2	0	12	1	3	1	1	2
381	1	36.8571	3	32.9753	2	2	2	2	1	1	1	4	1	2	2	1	1	1	1	1	1	0	2	1	1	1		3	3	2	2	1	0	11	1	3	2	1	2
382	1	18.5714	2	30.9808	1	1	1	1	1	1	1	0	1	1	2	2	2	1	1	1	1	0	3	1	1	1		3	3	2	2	2	0	12	1	3	2	1	2
383	1	35.7143	3	32.9397	2	2	2	2	1	2	2	6	1	2	3	2	2	1	2	1	1	1	6	1	1	1		3	5	4	4	3	1	19	1	3	1	1	2
384	1	34.1429	3	29.0877	4	4	3	3	2	3	2	14	2	2	2	2	2	2	2	2	2	1	9	1	1	1		3	5	4	4	4	1	20	1	1	2	1	2
385	1	21.7143	2	33.7671	2	2	2	2	1	2	2	6	2	2	3	2	2	1	1	2	1	1	7	1	1	1		3	3	3	2	2	1	13	1	3	2	1	2
386	1	34	3	37.2082	2	2	2	1	1	2	1	4	1	1	2	2	2	1	1	1	1	0	3	1	1	1		3	3	2	2	2	0	12	1	3	2	1	2
387	1	22	2	29.1014	2	1	2	2	1	1	1	3	1	1	1	2	2	1	1	1	1	0	2	1	1	1		3	1	1	1	1	0	7	0	3	2	1	2
388	1	23.7143	2	30.9781	2	2	2	1	1	2	2	5	1	1	1	1	1	1	1	1	1	1	0	1	1	1		3	2	1	1	1	0	8	1	3	1	1	2
389	1	38.2857	3	31.9315	4	4	4	4	4	4	4	21	2	2	2	2	4	2	2	2	1	1	10	1	1	1		3	4	3	3	2	1	15	1	3	1	1	2
390	1	38.4286	3	29.8219	2	2	2	2	1	2	1	5	2	2	2	2	2	1	1	1	1	1	5	1	1	1		3	3	3	3	3	1	15	1	3	2	1	2
391	1	36.8571	3	30.7918	3	3	3	3	2	3	3	13	2	2	2	3	3	2	4	2	2	1	13	1	1	1		3	5	4	2	1	1	15	1	3	2	1	2
392	1	35.2857	3	40.6603	2	2	2	2	2	2	2	7	2	2	2	2	2	2	2	2	2	1	9	1	1	1		3	3	2	1	2	1	11	1	3	1	1	2
393	1	7.42857	1	31.9288	2	2	2	2	2	2	2	7	2	2	2	2	2	1	2	2	1	1	7	1	1	1		3	2	2	2	2	1	11	1	3	2	1	2
394	1	37.5714	3	32.8027	2	2	2	2	1	2	2	6	2	2	2	2	2	2	2	2	2	1	9	1	1	1		3	2	2	3	3	1	13	1	3	2	1	2
395	1	37	3	36.1589	2	2	2	2	2	2	2	7	2	2	2	2	2	2	2	2	2	1	9	1	1	1		3	1	1	2	1	1	8	1	4	2	1	2
396	1	10	1	32.8137	2	2	2	1	1	1	1	3	1	1	2	3	3	1	1	1	1	0	5	1	1	1		3	3	2	1	1	1	10	1	3	2	1	2
397	1	38	3	32.9836	3	2	2	2	1	3	2	8	3	3	3	4	3	1	1	3	1	1	13	1	1	1		3	4	4	4	3	1	18	1	4	1	1	2
398	1	8.28571	1	34.3342	4	4	4	4	4	4	4	21	4	4	4	4	4	4	4	4	1	1	24	1	1	1		3	5	5	5	5	1	23	1	3	1	1	1
399	1	10	1	28.2658	2	2	2	2	1	2	1	5	2	3	3	3	2	2	1	1	1	1	9	1	1	1		3	2	3	2	1	1	11	1	3	2	1	2
400	1	34.8571	3	27.9425	2	2	2	1	1	1	2	4	1	2	3	2	2	1	1	1	1	0	5	1	1	1		3	3	2	2	2	1	12	1	3	2	1	2
401	1	36.8571	3	32.3589	2	2	2	2	1	1	1	4	1	1	1	1	1	1	1	1	1	0	0	1	1	1		3	1	1	1	1	0	7	0	1	2	2	2
